# Supplementary material for: Amorphous Poly (Aryl Ether Ketones) Containing Methylene Groups with Excellent Thermal Resistance, Dielectric Properties and Mechanical Performance
Source: Polymers (Basel). 2023 Nov 6;15(21):4330. doi: 10.3390/polym15214330 (PMC10650800; doi:10.3390/polym15214330)
Supplement: Supplementary file 1 [file polymers-15-04330-s001.zip]

Archive with 1 entries (1 files):
- polymers-2616159-supplementary.pdf
